# Supplementary material for: scATACpipe: A nextflow pipeline for comprehensive and reproducible analyses of single cell ATAC-seq data
Source: Front Cell Dev Biol. 2022 Sep 27;10:981859. doi: 10.3389/fcell.2022.981859 (PMC9551270; doi:10.3389/fcell.2022.981859)
Supplement: Supplementary file 1 [file DataSheet1.ZIP]

Archive with 41 entries (38 files):
- supplementary/
- supplementary/.DS_Store
- supplementary/Table S2. Overview of individual scATACpipe modules.xlsx
- __MACOSX/
- __MACOSX/supplementary/
- __MACOSX/supplementary/._Table S2. Overview of individual scATACpipe modules.xlsx
- supplementary/Table S4. scATAC-pro and MAESTRO run summary and cell numbers.xlsx
- __MACOSX/supplementary/._Table S4. scATAC-pro and MAESTRO run summary and cell numbers.xlsx
- supplementary/Figure S8.tif
- __MACOSX/supplementary/._Figure S8.tif
- supplementary/File S3-3. MAESTRO configuration file-integrate.txt
- __MACOSX/supplementary/._File S3-3. MAESTRO configuration file-integrate.txt
- supplementary/Table S1. Comparison of existing tools for scATAC-seq data analysis.xlsx
- __MACOSX/supplementary/._Table S1. Comparison of existing tools for scATAC-seq data analysis.xlsx
- supplementary/Figure S9.tif
- __MACOSX/supplementary/._Figure S9.tif
- supplementary/Figure S4.tif
- __MACOSX/supplementary/._Figure S4.tif
- supplementary/Figure S5.tif
- __MACOSX/supplementary/._Figure S5.tif
- supplementary/Figure S7.tif
- __MACOSX/supplementary/._Figure S7.tif
- supplementary/File S2. scATAC-pro configuration file and job scripts.txt
- __MACOSX/supplementary/._File S2. scATAC-pro configuration file and job scripts.txt
- supplementary/Figure S6.tif
- __MACOSX/supplementary/._Figure S6.tif
- supplementary/Figure S2.tif
- __MACOSX/supplementary/._Figure S2.tif
- supplementary/File S3-1. MAESTRO job scripts.txt
- __MACOSX/supplementary/._File S3-1. MAESTRO job scripts.txt
- supplementary/File S3-2. MAESTRO configuration file-scATAC.txt
- __MACOSX/supplementary/._File S3-2. MAESTRO configuration file-scATAC.txt
- supplementary/Table S3. Description of human PBMC scRNA-seq and scATAC-seq datasets.xlsx
- __MACOSX/supplementary/._Table S3. Description of human PBMC scRNA-seq and scATAC-seq datasets.xlsx
- supplementary/Figure S3.tif
- __MACOSX/supplementary/._Figure S3.tif
- supplementary/Figure S1.tif
- __MACOSX/supplementary/._Figure S1.tif
- supplementary/File S1.Supplementary methods.docx
- __MACOSX/supplementary/._File S1.Supplementary methods.docx
- __MACOSX/._supplementary
