# Supplementary material for: scATACpipe: A nextflow pipeline for comprehensive and reproducible analyses of single cell ATAC-seq data
Source: Front Cell Dev Biol. 2022 Sep 27;10:981859. doi: 10.3389/fcell.2022.981859 (PMC9551270; doi:10.3389/fcell.2022.981859)
Supplement: Supplementary file 1 [file DataSheet1.ZIP › supplementary/Table S2. Overview of individual scATACpipe modules.xlsx]

## Sheet: Sheet1
Sub-workflow	Module	Software	Functionality	Docker image	Reference
INPUT_CHECK_FASTQ	SAMPLESHEET_CHECK_FASTQ	custom Python script	Performs validation of input fastq csv files.	hukai916/miniconda3_bio:0.1
INPUT_CHECK_FRAGMENT	SAMPLESHEET_CHECK_FRAGMENT	custom Python script	Performs validation of input fragment csv files.	hukai916/miniconda3_bio:0.1
PREPROCESS_DEFAULT	FASTQC	FastQC (v0.11.9) [1]	Perform fastq sequence quality assessment with FastQC.	hukai916/fastqc_0.11.9:0.1	[1] Andrews, S. (2010). FastQC: A Quality Control Tool for High Throughput Sequence Data [Online]. Available online at: http://www.bioinformatics.babraham.ac.uk/projects/fastqc/
	SPLIT_FASTQ	bash	Split FASTQ files into smaller chunks for each sample so that more parallel jobs can be spawned, and therefore faster.	hukai916/sinto_xenial:0.2
	MATCH_CHUNK	bash	Ensure sample chunks match with sample names for downstream steps.	hukai916/sinto_xenial:0.2
	ADD_BARCODE_TO_READ_CHUNKS	sinto (v0.7.5) [2]	Add barcode to the front of each name line in the FASTQ chunk file.	hukai916/sinto_xenial:0.2
	ADD_BARCODE_TO_READS	sinto (v0.7.5) [2]	Add barcode to the front of each name line in the FASTQ file.	hukai916/sinto_xenial:0.2	[2] https://timoast.github.io/sinto/
	CUTADAPT	cutadapt (v3.4) [5]	Trim off adapter sequences with Cutadapt.	hukai916/cutadapt_xenial:0.1	[5] Martin, M. (2011). Cutadapt removes adapter sequences from high-throughput sequencing reads. EMBnet.Journal, 17(1), 10. https://doi.org/10.14806/ej.17.1.200
	DOWNLOAD_FROM_UCSC	wget, custom Python script	Download genome fasta file from UCSC website.	hukai916/miniconda3_xenial:0.1
	DOWNLOAD_FROM_ENSEMBL	wget, custom Python script	Download genome fasta file from ENSEMBL website.	hukai916/miniconda3_xenial:0.1
	PREP_GENOME	SAMtools (v1.11) [7] and bash	Cleanup genome file by extracting the primary genome and prepending "chr" to each contig.	hukai916/bwa_xenial:0.1	[7] Li, H., Handsaker, B., Wysoker, A., Fennell, T., Ruan, J., Homer, N., Marth, G., Abecasis, G., & Durbin, R. (2009). The Sequence Alignment/Map format and SAMtools. Bioinformatics, 25(16), 2078–2079. https://doi.org/10.1093/bioinformatics/btp352
	BWA_INDEX	bwa (v0.7.17) [6]	Index genome file with BWA.	hukai916/bwa_xenial:0.1	[6] Li, H., & Durbin, R. (2009). Fast and accurate short read alignment with Burrows-Wheeler transform. Bioinformatics, 25(14), 1754–1760. https://doi.org/10.1093/bioinformatics/btp324
	BWA_MAP	bwa (v0.7.17) [6]	Map reads to genome with BWA.	hukai916/bwa_xenial:0.1	[6] Li, H., & Durbin, R. (2009). Fast and accurate short read alignment with Burrows-Wheeler transform. Bioinformatics, 25(14), 1754–1760. https://doi.org/10.1093/bioinformatics/btp324
	FILTER_BAM	SAMtools (v1.11) [7] and bash (awk)	Filter out unqualified reads from BAM files.	hukai916/pysam_xenial:0.1	[7] Li, H., Handsaker, B., Wysoker, A., Fennell, T., Ruan, J., Homer, N., Marth, G., Abecasis, G., & Durbin, R. (2009). The Sequence Alignment/Map format and SAMtools. Bioinformatics, 25(16), 2078–2079. https://doi.org/10.1093/bioinformatics/btp352
	COMBINE_BAM	SAMtools (v1.11) [7]	Combine BAMs for each sample.	hukai916/pysam_xenial:0.1	[7] Li, H., Handsaker, B., Wysoker, A., Fennell, T., Ruan, J., Homer, N., Marth, G., Abecasis, G., & Durbin, R. (2009). The Sequence Alignment/Map format and SAMtools. Bioinformatics, 25(16), 2078–2079. https://doi.org/10.1093/bioinformatics/btp352
	DEDUP_BAM/DEDUP_BAM2	sinto (v0.7.5) [2] and custom Python script	Deduplicate BAM files using barcode sequences added in the front of name line or using "CB" tag.	hukai916/sinto_kai:0.3	[2] https://timoast.github.io/sinto/
	GET_WHITELIST_BARCODE	seqkit [4] and custom Python script	Determine the correct whitelist barcode to use.	hukai916/seqkit_0.16.1:0.1	[4] Shen, W., Le, S., Li, Y., & Hu, F. (2016). SeqKit: A Cross-Platform and Ultrafast Toolkit for FASTA/Q File Manipulation. PLOS ONE, 11(10), e0163962. https://doi.org/10.1371/journal.pone.0163962
	GET_VALID_BARCODE	custom R script	Determine valid barcodes using "inflection point" method.	hukai916/r_utils:0.1
	CORRECT_BARCODE	custom R script	Naive method for barcode correction: correct barcodes that are with 1 mismatch.	hukai916/r_utils:0.1
	CORRECT_BARCODE_PHENIQS	Pheniqs (v2.1.0) [3], custom Python scripts	Correct barcodes with Pheniqs and add barcode to FASTQ.	hukai916/pheniqs_xenial:0.1	[3] https://bmcbioinformatics.biomedcentral.com/articles/10.1186/s12859-021-04267-5
	TAG_BAM	sinto (v0.7.5) [2]	Add "CB" tag to BAM file.	hukai916/sinto_xenial:0.2	[2] https://timoast.github.io/sinto/
	QUALIMAP	qualimap (v2.2.2) [8]	Perform bam QC analysis	hukai916/qualimap_xenial:0.1	[8] García-Alcalde, F., Okonechnikov, K., Carbonell, J., Cruz, L. M., Götz, S., Tarazona, S., Dopazo, J., Meyer, T. F., & Conesa, A. (2012). Qualimap: evaluating next-generation sequencing alignment data. Bioinformatics, 28(20), 2678–2679. https://doi.org/10.1093/bioinformatics/bts503
	GET_FRAGMENTS	sinto (v0.7.5) [2]	Get fragment file from BAM.	hukai916/sinto_xenial:0.2	[2] https://timoast.github.io/sinto/
PREPROCESS_10XGENOMICS	MATCH_SAMPLE_NAME	bash	Match and rename sample names to prevent unexpected inconsistency.	hukai916/miniconda3_xenial:0.1
	DOWNLOAD_FROM_UCSC	wget, custom Python script	Download genome fasta file from UCSC website.	hukai916/miniconda3_xenial:0.1
	DOWNLOAD_FROM_ENSEMBL	wget, custom Python script	Download genome fasta file from ENSEMBL website.	hukai916/miniconda3_xenial:0.1
	DOWNLOAD_FROM_UCSC_GTF	wget, custom Python script	Download GTF file from UCSC website	hukai916/miniconda3_xenial:0.1
	DOWNLOAD_FROM_ENSEMBL_GTF	wget, custom Python script	Download GTF file from ENSEMBL website	hukai916/miniconda3_xenial:0.1
	PREP_GENOME	SAMtools (v1.11) [7] and bash	Cleanup genome file by extracting the primary genome and prepending "chr" to each contig.	hukai916/bwa_xenial:0.1	[7] Li, H., Handsaker, B., Wysoker, A., Fennell, T., Ruan, J., Homer, N., Marth, G., Abecasis, G., & Durbin, R. (2009). The Sequence Alignment/Map format and SAMtools. Bioinformatics, 25(16), 2078–2079. https://doi.org/10.1093/bioinformatics/btp352
	PREP_GTF	gffread (v0.12.1) [12], custom Python scripts	Cleanup GTF file by: prepending "chr"; sort by gene_id; add "gene" column if not available; make sure GTF contigs is a subset of genome.	hukai916/miniconda3_bio:0.1	[12] Pertea, G., & Pertea, M. (2020). GFF Utilities: GffRead and GffCompare. F1000Research, 9, ISCB Comm J-304. https://doi.org/10.12688/f1000research.23297.2
	CELLRANGER_INDEX	cellranger-atac [9]	Create cellranger_atac genome index file.	hukai916/cellranger_atat_2.1.0:0.1	[9] https://support.10xgenomics.com/single-cell-atac/software/pipelines/latest/using/count
	CELLRANGER_ATAC_COUNT	cellranger-atac [9]	Execute cellranger_atac count command.	hukai916/cellranger_atat_2.1.0:0.1	[9] https://support.10xgenomics.com/single-cell-atac/software/pipelines/latest/using/count
	FILTER_CELL	SAMtools (v1.11) [7], custom Python scripts	Filter fragment and BAM file according to valid cells from filtered_peak_bc_matrix/barcodes.tsv (cellranger_atac_count output).	hukai916/sinto_xenial:0.2	[7] Li, H., Handsaker, B., Wysoker, A., Fennell, T., Ruan, J., Homer, N., Marth, G., Abecasis, G., & Durbin, R. (2009). The Sequence Alignment/Map format and SAMtools. Bioinformatics, 25(16), 2078–2079. https://doi.org/10.1093/bioinformatics/btp352
PREPROCESS_CHROMAP	MATCH_SAMPLE_NAME	bash	Match and rename sample names to prevent unexpected inconsistency.	hukai916/miniconda3_xenial:0.1
	MERGE_SAMPLE	bash	Merge samples from different lanes.	hukai916/miniconda3_xenial:0.1
	GET_WHITELIST_CHROMAP	seqkit [4] and custom Python script	Determine the correct whitelist barcode to use.	hukai916/seqkit_0.16.1:0.1	[4] Shen, W., Le, S., Li, Y., & Hu, F. (2016). SeqKit: A Cross-Platform and Ultrafast Toolkit for FASTA/Q File Manipulation. PLOS ONE, 11(10), e0163962. https://doi.org/10.1371/journal.pone.0163962
	DOWNLOAD_FROM_UCSC	wget, custom Python script	Download genome fasta file from UCSC website.	hukai916/miniconda3_xenial:0.1
	DOWNLOAD_FROM_ENSEMBL	wget, custom Python script	Download genome fasta file from ENSEMBL website.	hukai916/miniconda3_xenial:0.1
	DOWNLOAD_FROM_UCSC_GTF	wget, custom Python script	Download GTF file from UCSC website	hukai916/miniconda3_xenial:0.1
	DOWNLOAD_FROM_ENSEMBL_GTF	wget, custom Python script	Download GTF file from ENSEMBL website	hukai916/miniconda3_xenial:0.1
	PREP_GENOME	SAMtools (v1.11) [7] and bash	Cleanup genome file by extracting the primary genome and prepending "chr" to each contig.	hukai916/bwa_xenial:0.1	[7] Li, H., Handsaker, B., Wysoker, A., Fennell, T., Ruan, J., Homer, N., Marth, G., Abecasis, G., & Durbin, R. (2009). The Sequence Alignment/Map format and SAMtools. Bioinformatics, 25(16), 2078–2079. https://doi.org/10.1093/bioinformatics/btp352
	PREP_GTF	gffread (v.0.12.1) [12], custom Python scripts	Cleanup GTF file by: prepending "chr"; sort by gene_id; add "gene" column if not available; make sure GTF contigs is a subset of genome.	hukai916/miniconda3_bio:0.1	[12] Pertea, G., & Pertea, M. (2020). GFF Utilities: GffRead and GffCompare. F1000Research, 9, ISCB Comm J-304. https://doi.org/10.12688/f1000research.23297.2
	CHROMAP_INDEX	Chromap (v0.1.4) [13]	Create Chromap genome index file.	hukai916/chromap_xenial:0.2	[13] Zhang, H., Song, L., Wang, X. et al. Fast alignment and preprocessing of chromatin profiles with Chromap. Nat Commun 12, 6566 (2021). https://doi.org/10.1038/s41467-021-26865-w
	CHROMAP_ATAC	Chromap (v0.1.4) [13]	Execute "chromap --preset atac" command.	hukai916/chromap_xenial:0.2	[13] Zhang, H., Song, L., Wang, X. et al. Fast alignment and preprocessing of chromatin profiles with Chromap. Nat Commun 12, 6566 (2021). https://doi.org/10.1038/s41467-021-26865-w
	FRAG_TO_FREQ	bash, custom Python script	Calculate fragment frequencies.	hukai916/pysam_xenial:0.1
	GET_VALID_BARCODE_CHROMAP	custom R script	Determine valid barcodes using "inflection point" method.	hukai916/r_utils:0.1
	FILTER_CELL_CHROMAP	custom Python script	Filter valid fragments according to valid barcodes.	hukai916/sinto_xenial:0.2
	DOWNLOAD_FROM_UCSC	wget, custom Python script	Download genome fasta file from UCSC website.	hukai916/miniconda3_xenial:0.1
	DOWNLOAD_FROM_ENSEMBL	wget, custom Python script	Download genome fasta file from ENSEMBL website.	hukai916/miniconda3_xenial:0.1
	DOWNLOAD_FROM_UCSC_GTF	wget, custom Python script	Download GTF file from UCSC website	hukai916/miniconda3_xenial:0.1
	DOWNLOAD_FROM_ENSEMBL_GTF	wget, custom Python script	Download GTF file from ENSEMBL website	hukai916/miniconda3_xenial:0.1
	PREP_GENOME	SAMtools (v1.11) [7] and bash	Cleanup genome file by extracting the primary genome and prepending "chr" to each contig.	hukai916/bwa_xenial:0.1	[7] Li, H., Handsaker, B., Wysoker, A., Fennell, T., Ruan, J., Homer, N., Marth, G., Abecasis, G., & Durbin, R. (2009). The Sequence Alignment/Map format and SAMtools. Bioinformatics, 25(16), 2078–2079. https://doi.org/10.1093/bioinformatics/btp352
	PREP_GTF	gffread (v.0.12.1) [12], custom Python scripts	Cleanup GTF file by: prepending "chr"; sort by gene_id; add "gene" column if not available; make sure GTF contigs is a subset of genome.	hukai916/miniconda3_bio:0.1	[12] Pertea, G., & Pertea, M. (2020). GFF Utilities: GffRead and GffCompare. F1000Research, 9, ISCB Comm J-304. https://doi.org/10.12688/f1000research.23297.2
	ARCHR_CREATE_ARROWFILES	wrapper around ArchR::createArrowFiles() [10]	Create Arrowfiles with fragment files.	hukai916/scatacpipe_downstream:0.2.1 (constructed using a custom ArchR built based on v1.0.1: https://github.com/hukai916/ArchR-1)	[10] Granja, J. M., Corces, M. R., Pierce, S. E., Bagdatli, S. T., Choudhry, H., Chang, H. Y., & Greenleaf, W. J. (2021). ArchR is a scalable software package for integrative single-cell chromatin accessibility analysis. Nature Genetics, 53(3), 403–411. https://doi.org/10.1038/s41588-021-00790-6
	ARCHR_ADD_DOUBLETSCORES	wrapper around ArchR::addDoubletScores() [10]	Add doublet scores using ArchR built-in algorithm.	hukai916/scatacpipe_downstream:0.2.1	[10] Granja, J. M., Corces, M. R., Pierce, S. E., Bagdatli, S. T., Choudhry, H., Chang, H. Y., & Greenleaf, W. J. (2021). ArchR is a scalable software package for integrative single-cell chromatin accessibility analysis. Nature Genetics, 53(3), 403–411. https://doi.org/10.1038/s41588-021-00790-6
	ARCHR_ARCHRPROJECT	wrapper around ArchR::ArchRProject() [10]	Create ArchRProject object.	hukai916/scatacpipe_downstream:0.2.1	[10] Granja, J. M., Corces, M. R., Pierce, S. E., Bagdatli, S. T., Choudhry, H., Chang, H. Y., & Greenleaf, W. J. (2021). ArchR is a scalable software package for integrative single-cell chromatin accessibility analysis. Nature Genetics, 53(3), 403–411. https://doi.org/10.1038/s41588-021-00790-6
	ARCHR_ARCHRPROJECT_QC	wrapper around ArchR::ArchRProject() [10]	Perform QC on ArchRProject.	hukai916/scatacpipe_downstream:0.2.1	[10] Granja, J. M., Corces, M. R., Pierce, S. E., Bagdatli, S. T., Choudhry, H., Chang, H. Y., & Greenleaf, W. J. (2021). ArchR is a scalable software package for integrative single-cell chromatin accessibility analysis. Nature Genetics, 53(3), 403–411. https://doi.org/10.1038/s41588-021-00790-6
	ARCHR_GET_ANNOTATION_BIOC	wrapper around custom ArchR::createGenomeAnnotation()/createGeneAnnotation().	Create ArchR annotation files given Bioconductor objects.	hukai916/scatacpipe_downstream:0.2.1	[10] Granja, J. M., Corces, M. R., Pierce, S. E., Bagdatli, S. T., Choudhry, H., Chang, H. Y., & Greenleaf, W. J. (2021). ArchR is a scalable software package for integrative single-cell chromatin accessibility analysis. Nature Genetics, 53(3), 403–411. https://doi.org/10.1038/s41588-021-00790-6
	ARCHR_CREATE_ARROWFILES_ANNOTATION	wrapper around ArchR::createArrowFiles() [10]	Create Arrowfiles with fragment files given custom annotation files.	hukai916/scatacpipe_downstream:0.2.1	[10] Granja, J. M., Corces, M. R., Pierce, S. E., Bagdatli, S. T., Choudhry, H., Chang, H. Y., & Greenleaf, W. J. (2021). ArchR is a scalable software package for integrative single-cell chromatin accessibility analysis. Nature Genetics, 53(3), 403–411. https://doi.org/10.1038/s41588-021-00790-6
	ARCHR_ARCHRPROJECT_ANNOTATION	wrapper around ArchR::ArchRProject() [10]	Create ArchRProject object given custom annotation files..	hukai916/scatacpipe_downstream:0.2.1	[10] Granja, J. M., Corces, M. R., Pierce, S. E., Bagdatli, S. T., Choudhry, H., Chang, H. Y., & Greenleaf, W. J. (2021). ArchR is a scalable software package for integrative single-cell chromatin accessibility analysis. Nature Genetics, 53(3), 403–411. https://doi.org/10.1038/s41588-021-00790-6
	BUILD_BSGENOME	custom R script	Build BSgenome given custom genome fasta.	hukai916/r_utils:0.1
	BUILD_TXDB	custom R script	Build TxDB given BSgenome and GTF file.	hukai916/r_utils:0.1
	BUILD_GENOME_ANNOTATION	wrapper around custom ArchR::create_ArchR_genomeannotation()	Build ArchR genome annotation file given BSgenom, gene annotation, and blacklist bed.	hukai916/r_utils:0.1	[10] Granja, J. M., Corces, M. R., Pierce, S. E., Bagdatli, S. T., Choudhry, H., Chang, H. Y., & Greenleaf, W. J. (2021). ArchR is a scalable software package for integrative single-cell chromatin accessibility analysis. Nature Genetics, 53(3), 403–411. https://doi.org/10.1038/s41588-021-00790-6
	BUILD_GENE_ANNOTATION	wrapper around custom ArchR::create_ArchR_geneannotation_WO_OrgDb()	Build ArchR gene annotation file given TxDb, GTF, and specit latin name.	hukai916/r_utils:0.1	[10] Granja, J. M., Corces, M. R., Pierce, S. E., Bagdatli, S. T., Choudhry, H., Chang, H. Y., & Greenleaf, W. J. (2021). ArchR is a scalable software package for integrative single-cell chromatin accessibility analysis. Nature Genetics, 53(3), 403–411. https://doi.org/10.1038/s41588-021-00790-6
	PREP_FRAGMENT	bash, custom Python script	Prepend "chr" in front of fragment file to match PREP_GTF; ensure fragment file col1 is a subset of GTF col1.	hukai916/miniconda3_bio:0.1
	AMULET_DETECT_DOUBLETS	AMULET (v1.1) [14]	Detect doublets using AMULET.	hukai916/amulet_xenial:0.1	[14] Thibodeau, A., Eroglu, A., McGinnis, C.S. et al. AMULET: a novel read count-based method for effective multiplet detection from single nucleus ATAC-seq data. Genome Biol 22, 252 (2021). https://doi.org/10.1186/s13059-021-02469-x
	AMULET_MERGE_DOUBLETS	bash	Simpy concatenate AMULET results.	hukai916/amulet_xenial:0.1
	AMULET_FILTER_DOUBLETS	ArchR [10], custom R script	Filter AMULET detected doublets.	hukai916/scatacpipe_downstream:0.2.1	[10] Granja, J. M., Corces, M. R., Pierce, S. E., Bagdatli, S. T., Choudhry, H., Chang, H. Y., & Greenleaf, W. J. (2021). ArchR is a scalable software package for integrative single-cell chromatin accessibility analysis. Nature Genetics, 53(3), 403–411. https://doi.org/10.1038/s41588-021-00790-6
	ARCHR_FILTER_CELLS	ArchR [10], custom R script	Filter out low quality cells.	hukai916/scatacpipe_downstream:0.2.1	[10] Granja, J. M., Corces, M. R., Pierce, S. E., Bagdatli, S. T., Choudhry, H., Chang, H. Y., & Greenleaf, W. J. (2021). ArchR is a scalable software package for integrative single-cell chromatin accessibility analysis. Nature Genetics, 53(3), 403–411. https://doi.org/10.1038/s41588-021-00790-6
	ARCHR_FILTER_DOUBLETS	ArchR [10]	Filter out doublets using ArchR built-in algorithm.	hukai916/scatacpipe_downstream:0.2.1	[10] Granja, J. M., Corces, M. R., Pierce, S. E., Bagdatli, S. T., Choudhry, H., Chang, H. Y., & Greenleaf, W. J. (2021). ArchR is a scalable software package for integrative single-cell chromatin accessibility analysis. Nature Genetics, 53(3), 403–411. https://doi.org/10.1038/s41588-021-00790-6
	ARCHR_DIMENSION_REDUCTION	wrapper around ArchR::addIterativeLSI()	Perform dimension reduction.	hukai916/scatacpipe_downstream:0.2.1	[10] Granja, J. M., Corces, M. R., Pierce, S. E., Bagdatli, S. T., Choudhry, H., Chang, H. Y., & Greenleaf, W. J. (2021). ArchR is a scalable software package for integrative single-cell chromatin accessibility analysis. Nature Genetics, 53(3), 403–411. https://doi.org/10.1038/s41588-021-00790-6
	ARCHR_BATCH_CORRECTION	wrapper around ArchR::addHarmony()	Correct batch effect with Harmony.	hukai916/scatacpipe_downstream:0.2.1	[10] Granja, J. M., Corces, M. R., Pierce, S. E., Bagdatli, S. T., Choudhry, H., Chang, H. Y., & Greenleaf, W. J. (2021). ArchR is a scalable software package for integrative single-cell chromatin accessibility analysis. Nature Genetics, 53(3), 403–411. https://doi.org/10.1038/s41588-021-00790-6
	ARCHR_CLUSTERING	wrapper around ArchR::addClusters()	Perform clustering analysis.	hukai916/scatacpipe_downstream:0.2.1	[10] Granja, J. M., Corces, M. R., Pierce, S. E., Bagdatli, S. T., Choudhry, H., Chang, H. Y., & Greenleaf, W. J. (2021). ArchR is a scalable software package for integrative single-cell chromatin accessibility analysis. Nature Genetics, 53(3), 403–411. https://doi.org/10.1038/s41588-021-00790-6
	ARCHR_EMBEDDING	wrapper around ArchR::addTSNE/addUMAP/plotEmbedding()	Perform single-cell embedding.	hukai916/scatacpipe_downstream:0.2.1	[10] Granja, J. M., Corces, M. R., Pierce, S. E., Bagdatli, S. T., Choudhry, H., Chang, H. Y., & Greenleaf, W. J. (2021). ArchR is a scalable software package for integrative single-cell chromatin accessibility analysis. Nature Genetics, 53(3), 403–411. https://doi.org/10.1038/s41588-021-00790-6
	ARCHR_PSEUDO_BULK_CLUSTERS	wrapper around ArchR::addGroupCoverages()	Add pseudo bulks using scATAC-seq clusterings (scATACseq data only).	hukai916/scatacpipe_downstream:0.2.1	[10] Granja, J. M., Corces, M. R., Pierce, S. E., Bagdatli, S. T., Choudhry, H., Chang, H. Y., & Greenleaf, W. J. (2021). ArchR is a scalable software package for integrative single-cell chromatin accessibility analysis. Nature Genetics, 53(3), 403–411. https://doi.org/10.1038/s41588-021-00790-6
	ARCHR_PSEUDO_BULK_CLUSTERS2	wrapper around ArchR::addGroupCoverages()	Add pseudo bulks using integrated scRNA-seq clusterings2 (integrated with scRNAseq data)	hukai916/scatacpipe_downstream:0.2.1	[10] Granja, J. M., Corces, M. R., Pierce, S. E., Bagdatli, S. T., Choudhry, H., Chang, H. Y., & Greenleaf, W. J. (2021). ArchR is a scalable software package for integrative single-cell chromatin accessibility analysis. Nature Genetics, 53(3), 403–411. https://doi.org/10.1038/s41588-021-00790-6
	ARCHR_SCRNASEQ_UNCONSTRAINED	wrapper around ArchR::addGeneIntegrationMatrix()	Perform unconstrained scRNAseq integration.	hukai916/scatacpipe_downstream:0.2.1	[10] Granja, J. M., Corces, M. R., Pierce, S. E., Bagdatli, S. T., Choudhry, H., Chang, H. Y., & Greenleaf, W. J. (2021). ArchR is a scalable software package for integrative single-cell chromatin accessibility analysis. Nature Genetics, 53(3), 403–411. https://doi.org/10.1038/s41588-021-00790-6
	ARCHR_SCRNASEQ_CONSTRAINED	wrapper around addGeneIntegrationMatrix	Perform constrained scRNAseq integration.	hukai916/scatacpipe_downstream:0.2.1	[10] Granja, J. M., Corces, M. R., Pierce, S. E., Bagdatli, S. T., Choudhry, H., Chang, H. Y., & Greenleaf, W. J. (2021). ArchR is a scalable software package for integrative single-cell chromatin accessibility analysis. Nature Genetics, 53(3), 403–411. https://doi.org/10.1038/s41588-021-00790-6
	ARCHR_MARKER_GENE_CLUSTERS	wrapper around ArchR::getMarkerFeatures()	Find marker genes for each scATAC-seq clusters.	hukai916/scatacpipe_downstream:0.2.1	[10] Granja, J. M., Corces, M. R., Pierce, S. E., Bagdatli, S. T., Choudhry, H., Chang, H. Y., & Greenleaf, W. J. (2021). ArchR is a scalable software package for integrative single-cell chromatin accessibility analysis. Nature Genetics, 53(3), 403–411. https://doi.org/10.1038/s41588-021-00790-6
	ARCHR_MARKER_GENE_CLUSTERS2	wrapper around ArchR::getMarkerFeatures()	Find marker genes for each integrated scRNA-seq clusters2.	hukai916/scatacpipe_downstream:0.2.1	[10] Granja, J. M., Corces, M. R., Pierce, S. E., Bagdatli, S. T., Choudhry, H., Chang, H. Y., & Greenleaf, W. J. (2021). ArchR is a scalable software package for integrative single-cell chromatin accessibility analysis. Nature Genetics, 53(3), 403–411. https://doi.org/10.1038/s41588-021-00790-6
	ARCHR_CALL_PEAKS_CLUSTERS	wrapper around ArchR::addReproduciblePeakSet()	Call peaks for each scATAC-seq clusters	hukai916/scatacpipe_downstream:0.2.1	[10] Granja, J. M., Corces, M. R., Pierce, S. E., Bagdatli, S. T., Choudhry, H., Chang, H. Y., & Greenleaf, W. J. (2021). ArchR is a scalable software package for integrative single-cell chromatin accessibility analysis. Nature Genetics, 53(3), 403–411. https://doi.org/10.1038/s41588-021-00790-6
	ARCHR_CALL_PEAKS_CLUSTERS2	wrapper around addReproduciblePeakSet	Call peaks for each integrated scRNA-seq clusters2.	hukai916/scatacpipe_downstream:0.2.1	[10] Granja, J. M., Corces, M. R., Pierce, S. E., Bagdatli, S. T., Choudhry, H., Chang, H. Y., & Greenleaf, W. J. (2021). ArchR is a scalable software package for integrative single-cell chromatin accessibility analysis. Nature Genetics, 53(3), 403–411. https://doi.org/10.1038/s41588-021-00790-6
	ARCHR_GET_MARKER_PEAKS_CLUSTERS	wrapper around ArchR::getMarkerFeatures()	Find marker peaks for each scATAC-seq clusters.	hukai916/scatacpipe_downstream:0.2.1	[10] Granja, J. M., Corces, M. R., Pierce, S. E., Bagdatli, S. T., Choudhry, H., Chang, H. Y., & Greenleaf, W. J. (2021). ArchR is a scalable software package for integrative single-cell chromatin accessibility analysis. Nature Genetics, 53(3), 403–411. https://doi.org/10.1038/s41588-021-00790-6
	ARCHR_GET_MARKER_PEAKS_CLUSTERS2	wrapper around ArchR::getMarkerFeatures()	Find marker peaks for each integrated scRNA-seq clusters2.	hukai916/scatacpipe_downstream:0.2.1	[10] Granja, J. M., Corces, M. R., Pierce, S. E., Bagdatli, S. T., Choudhry, H., Chang, H. Y., & Greenleaf, W. J. (2021). ArchR is a scalable software package for integrative single-cell chromatin accessibility analysis. Nature Genetics, 53(3), 403–411. https://doi.org/10.1038/s41588-021-00790-6
	ARCHR_MARKER_PEAKS_IN_TRACKS_CLUSTERS	wrapper around ArchR::plotBrowserTrack()	Plot marker peaks for each scATAC-seq clusters.	hukai916/scatacpipe_downstream:0.2.1	[10] Granja, J. M., Corces, M. R., Pierce, S. E., Bagdatli, S. T., Choudhry, H., Chang, H. Y., & Greenleaf, W. J. (2021). ArchR is a scalable software package for integrative single-cell chromatin accessibility analysis. Nature Genetics, 53(3), 403–411. https://doi.org/10.1038/s41588-021-00790-6
	ARCHR_MARKER_PEAKS_IN_TRACKS_CLUSTERS2	wrapper around ArchR::plotBrowserTrack()	Plot marker peaks for each integrated scRNA-seq clusters2.	hukai916/scatacpipe_downstream:0.2.1	[10] Granja, J. M., Corces, M. R., Pierce, S. E., Bagdatli, S. T., Choudhry, H., Chang, H. Y., & Greenleaf, W. J. (2021). ArchR is a scalable software package for integrative single-cell chromatin accessibility analysis. Nature Genetics, 53(3), 403–411. https://doi.org/10.1038/s41588-021-00790-6
	ARCHR_PAIRWISE_TEST_CLUSTERS	wrapper around ArchR::getMarkerFeatures()	Perform pairwise testing for selected scATAC-seq clusters.	hukai916/scatacpipe_downstream:0.2.1	[10] Granja, J. M., Corces, M. R., Pierce, S. E., Bagdatli, S. T., Choudhry, H., Chang, H. Y., & Greenleaf, W. J. (2021). ArchR is a scalable software package for integrative single-cell chromatin accessibility analysis. Nature Genetics, 53(3), 403–411. https://doi.org/10.1038/s41588-021-00790-6
	ARCHR_PAIRWISE_TEST_CLUSTERS2	wrapper around ArchR::getMarkerFeatures()	Perform pairwise testing for selected integrated scRNA-seq clusters2.	hukai916/scatacpipe_downstream:0.2.1	[10] Granja, J. M., Corces, M. R., Pierce, S. E., Bagdatli, S. T., Choudhry, H., Chang, H. Y., & Greenleaf, W. J. (2021). ArchR is a scalable software package for integrative single-cell chromatin accessibility analysis. Nature Genetics, 53(3), 403–411. https://doi.org/10.1038/s41588-021-00790-6
	ARCHR_MOTIF_ENRICHMENT_CLUSTERS	wrapper around ArchR::addMotifAnnotations/peakAnnoEnrichment()	Perform motif enrichment analysis using scATAC-seq clusters.	hukai916/scatacpipe_downstream:0.2.1	[10] Granja, J. M., Corces, M. R., Pierce, S. E., Bagdatli, S. T., Choudhry, H., Chang, H. Y., & Greenleaf, W. J. (2021). ArchR is a scalable software package for integrative single-cell chromatin accessibility analysis. Nature Genetics, 53(3), 403–411. https://doi.org/10.1038/s41588-021-00790-6
	ARCHR_MOTIF_ENRICHMENT_CLUSTERS2	wrapper around ArchR::addMotifAnnotations()/peakAnnoEnrichment()	Perform motif enrichment analysis using integrated scRNA-seq clusters2.	hukai916/scatacpipe_downstream:0.2.1	[10] Granja, J. M., Corces, M. R., Pierce, S. E., Bagdatli, S. T., Choudhry, H., Chang, H. Y., & Greenleaf, W. J. (2021). ArchR is a scalable software package for integrative single-cell chromatin accessibility analysis. Nature Genetics, 53(3), 403–411. https://doi.org/10.1038/s41588-021-00790-6
	ARCHR_MOTIF_DEVIATIONS_CLUSTERS	wrapper around ArchR::addDeviationsMatrix()/getVarDeviations()	Perform motif deviation analysis using scATAC-seq clusters.	hukai916/scatacpipe_downstream:0.2.1	[10] Granja, J. M., Corces, M. R., Pierce, S. E., Bagdatli, S. T., Choudhry, H., Chang, H. Y., & Greenleaf, W. J. (2021). ArchR is a scalable software package for integrative single-cell chromatin accessibility analysis. Nature Genetics, 53(3), 403–411. https://doi.org/10.1038/s41588-021-00790-6
	ARCHR_MOTIF_DEVIATIONS_CLUSTERS2	wrapper around ArchR::addDeviationsMatrix()/getVarDeviations()	Perform motif deviation analysis using integrated scRNA-seq clusters2.	hukai916/scatacpipe_downstream:0.2.1	[10] Granja, J. M., Corces, M. R., Pierce, S. E., Bagdatli, S. T., Choudhry, H., Chang, H. Y., & Greenleaf, W. J. (2021). ArchR is a scalable software package for integrative single-cell chromatin accessibility analysis. Nature Genetics, 53(3), 403–411. https://doi.org/10.1038/s41588-021-00790-6
	ARCHR_FOOTPRINTING_CLUSTERS	wrapper around ArchR::getFootprints()/plotFootprints()	Plot footprints using scATAC-seq clusters.	hukai916/scatacpipe_downstream:0.2.1	[10] Granja, J. M., Corces, M. R., Pierce, S. E., Bagdatli, S. T., Choudhry, H., Chang, H. Y., & Greenleaf, W. J. (2021). ArchR is a scalable software package for integrative single-cell chromatin accessibility analysis. Nature Genetics, 53(3), 403–411. https://doi.org/10.1038/s41588-021-00790-6
	ARCHR_FOOTPRINTING_CLUSTERS2	wrapper around ArchR::getFootprints()/plotFootprints()	Plot footprints using integrated scRNA-seq clusters2.	hukai916/scatacpipe_downstream:0.2.1	[10] Granja, J. M., Corces, M. R., Pierce, S. E., Bagdatli, S. T., Choudhry, H., Chang, H. Y., & Greenleaf, W. J. (2021). ArchR is a scalable software package for integrative single-cell chromatin accessibility analysis. Nature Genetics, 53(3), 403–411. https://doi.org/10.1038/s41588-021-00790-6
	ARCHR_COACCESSIBILITY_CLUSTERS	wrapper around ArchR::addCoAccessibility()/ getCoAccessibility()	Perform peak coaccessibility analysis with scATAC-seq clusters.	hukai916/scatacpipe_downstream:0.2.1	[10] Granja, J. M., Corces, M. R., Pierce, S. E., Bagdatli, S. T., Choudhry, H., Chang, H. Y., & Greenleaf, W. J. (2021). ArchR is a scalable software package for integrative single-cell chromatin accessibility analysis. Nature Genetics, 53(3), 403–411. https://doi.org/10.1038/s41588-021-00790-6
	ARCHR_COACCESSIBILITY_CLUSTERS2	wrapper around ArchR::addCoAccessibility()/getCoAccessibility()	Perform peak coaccessibility analysis with integrated scRNA-seq clusters2.	hukai916/scatacpipe_downstream:0.2.1	[10] Granja, J. M., Corces, M. R., Pierce, S. E., Bagdatli, S. T., Choudhry, H., Chang, H. Y., & Greenleaf, W. J. (2021). ArchR is a scalable software package for integrative single-cell chromatin accessibility analysis. Nature Genetics, 53(3), 403–411. https://doi.org/10.1038/s41588-021-00790-6
	ARCHR_PEAK2GENELINKAGE_CLUSTERS2	wrapper around ArchR::addPeak2GeneLinks()/getPeak2GeneLinks()	Perform peak2genelinkage analysis with integrated scRNA-seq clusters.	hukai916/scatacpipe_downstream:0.2.1	[10] Granja, J. M., Corces, M. R., Pierce, S. E., Bagdatli, S. T., Choudhry, H., Chang, H. Y., & Greenleaf, W. J. (2021). ArchR is a scalable software package for integrative single-cell chromatin accessibility analysis. Nature Genetics, 53(3), 403–411. https://doi.org/10.1038/s41588-021-00790-6
	ARCHR_GET_POSITIVE_TF_REGULATOR_CLUSTERS	wrapper around ArchR::getGroupSE()/correlateMatrices()	Get positive TF regulators with scATAC-seq clusters.	hukai916/scatacpipe_downstream:0.2.1	[10] Granja, J. M., Corces, M. R., Pierce, S. E., Bagdatli, S. T., Choudhry, H., Chang, H. Y., & Greenleaf, W. J. (2021). ArchR is a scalable software package for integrative single-cell chromatin accessibility analysis. Nature Genetics, 53(3), 403–411. https://doi.org/10.1038/s41588-021-00790-6
	ARCHR_GET_POSITIVE_TF_REGULATOR_CLUSTERS2	wrapper around ArchR::getGroupSE()/correlateMatrices()	Get positive TF regulators with integrated scRNA-seq clusters2.	hukai916/scatacpipe_downstream:0.2.1	[10] Granja, J. M., Corces, M. R., Pierce, S. E., Bagdatli, S. T., Choudhry, H., Chang, H. Y., & Greenleaf, W. J. (2021). ArchR is a scalable software package for integrative single-cell chromatin accessibility analysis. Nature Genetics, 53(3), 403–411. https://doi.org/10.1038/s41588-021-00790-6
	ARCHR_TRAJECTORY_CLUSTERS2	wrapper around trajectory analysis related ArchR functions	Perform cell trajectory analysis with integrated scRNA-seq clusters2.	hukai916/scatacpipe_downstream:0.2.1	[10] Granja, J. M., Corces, M. R., Pierce, S. E., Bagdatli, S. T., Choudhry, H., Chang, H. Y., & Greenleaf, W. J. (2021). ArchR is a scalable software package for integrative single-cell chromatin accessibility analysis. Nature Genetics, 53(3), 403–411. https://doi.org/10.1038/s41588-021-00790-6
	ARCHR_GET_CLUSTERING_TSV	custom R script	Output a tsv file containing the clustering results.	hukai916/scatacpipe_downstream:0.2.1	[10] Granja, J. M., Corces, M. R., Pierce, S. E., Bagdatli, S. T., Choudhry, H., Chang, H. Y., & Greenleaf, W. J. (2021). ArchR is a scalable software package for integrative single-cell chromatin accessibility analysis. Nature Genetics, 53(3), 403–411. https://doi.org/10.1038/s41588-021-00790-6
Other modules	SPLIT_BED	custom Python script	Split bed files according to clusterings.	hukai916/fastqc_0.11.9:0.1
	SPLIT_BAM	SAMtools (v1.11) [7], sinto (v0.7.5) [2]	Split bam files according to clusterings.	hukai916/sinto_xenial:0.2	[7] Li, H., Handsaker, B., Wysoker, A., Fennell, T., Ruan, J., Homer, N., Marth, G., Abecasis, G., & Durbin, R. (2009). The Sequence Alignment/Map format and SAMtools. Bioinformatics, 25(16), 2078–2079. https://doi.org/10.1093/bioinformatics/btp352 [2] https://timoast.github.io/sinto/
	MULTIQC	MultiQC (v1.11) [11], custom Multiqc plugins	generate MultiQC report	hukai916/multiqc:0.1.10	[11] Ewels, P., Magnusson, M., Lundin, S., & Käller, M. (2016). MultiQC: summarize analysis results for multiple tools and samples in a single report. Bioinformatics, 32(19), 3047–3048. https://doi.org/10.1093/bioinformatics/btw354
