# Supplementary material for: scATACpipe: A nextflow pipeline for comprehensive and reproducible analyses of single cell ATAC-seq data
Source: Front Cell Dev Biol. 2022 Sep 27;10:981859. doi: 10.3389/fcell.2022.981859 (PMC9551270; doi:10.3389/fcell.2022.981859)
Supplement: Supplementary file 1 [file DataSheet1.ZIP › supplementary/Table S4. scATAC-pro and MAESTRO run summary and cell numbers.xlsx]

## Sheet: scATAC-pro
		Sample Name
		PBMC_10K_N	PBMC_10K_V	PBMC_5K_N	PBMC_5K_V	PBMC_1K_N	PBMC_500_N	All-in-one
Pre-process	CPU time (h)	209.7	225.1	89.4	105.5	21.3	15			48 CPUs * 8G RAM/CPU; scATAC-pro scripts modified to make use of the allocated resources
	Max Memory (MB)	199565	188342	108138	114221	26415	16994			16 CPUs * 8G RAM/CPU; scATAC-pro scripts modified to make use of the allocated resources
	Average Memory (MB)	8985.26	10840.4	5493.04	5277.91	1976.7	1600.81			8 CPUs * 8G RAM/CPU; #cores, memory defined by scATAC-pro scripts (-m 2G for samtools sort, ncore = $((nproc --all))
	Total Requested Memory (MB)	384000	384000	128000	128000	64000	64000
	Total Requested # CPUs :	48	48	16	16	8	8
	Run time (h) :	59.1	60.5	26.7	32.1	7.1	6.2
downstream	CPU time (h)	4.5	3.7	2.8	2.7	0.9	0.8
	Max Memory (MB)	34141	33620	22198	18544	5418	4247
	Average Memory (MB)	4176.42	3777.48	2659.18	2626.66	1231.03	1183.83
	Total Requested Memory (MB)	40000	40000	40000	40000	40000	40000
	Total Requested # CPUs :	5	5	5	5	5	5
	Run time (h) :	2.4	2	1.4	1.4	0.4	0.3
Integration (only perform 3 steps: merge peaks, reconstruct peak-by-cell count matrices,and remove batch effect using Harmony)	CPU time (h)							3
	Max Memory (MB)							35022
	Average Memory (MB)							10438.2
	Total Requested Memory (MB)							64000
	Total Requested # CPUs :							8
	Run time (h) :							2.9

## Sheet: MAESTRO
		Sample Name
		PBMC_10K_N	PBMC_10K_V	PBMC_5K_N	PBMC_5K_V	PBMC_1K_N	PBMC_500_N	All_sample
AllPeakCall	Run_time (h)	2.22	2.2	1.02	0.97	0.19	0.09
	CPU_time (h)	2.17	2.14	1	0.95	0.19	0.08
	Max_mem (MB)	6958.09	6740.24	4137.03	4255.07	1306.2	909.64
Analysis	Run_time (h)	1.03	0.51	0.61	0.58	0.19	0.13
	CPU_time (h)	1.09	0.56	0.67	0.62	0.18	0.12
	Max_mem (MB)	14878.1	11778.3	9591.48	8894.06	3958.53	11723.8
Bdg2Bw	Run_time (h)	4.17	4.96	2.23	2.27	0.46	0.25
	CPU_time (h)	0.23	0.22	0.13	0.14	0.02	0.01
	Max_mem (MB)	251674	284862	123376	135280	33365.1	18542.3
GeneScore	Run_time (h)	0.01	0.01	0.01	0.01	0.01	0.01
	CPU_time (h)	0.01	0	0	0	0	0
	Max_mem (MB)	1271.67	1152.76	1069.36	1044.45	899.49	880.78
PeakCount	Run_time (h)	1.67	1.45	0.96	0.49	0.27	0.13
	CPU_time (h)	0.27	0.25	1.23	0.59	0.22	0.1
	Max_mem (MB)	19391.9	18799.7	12091	12507.8	6629.64	6351.44
PeakMerge	Run_time (h)	0	0	0	0	0	0
	CPU_time (h)	0	0	0	0	0	0
	Max_mem (MB)	915.3	915.3	915.3	915.3	915.3	915.3
Preprocess	Run_time (h)	0.85	0.87	0.47	0.52	0.13	0.09
	CPU_time (h)	0.31	0.3	0.16	0.18	0.04	0.02
	Max_mem (MB)	222.59	222.59	222.59	222.59	222.59	222.59
QCFilter	Run_time (h)	0.01	0.01	0.01	0.01	0	0
	CPU_time (h)	0	0	0	0	0	0
	Max_mem (MB)	2044.35	1570.34	1347.5	1226.81	586.66	442.31
QCPlot	Run_time (h)	0.07	0.07	0.08	0.04	0.04	0.03
	CPU_time (h)	0.07	0.06	0.07	0.03	0.03	0.02
	Max_mem (MB)	12816.5	12483.6	6602.77	6567.44	2696.32	2290.84
Report	Run_time (h)	0	0	0	0	0	0
	CPU_time (h)	0	0	0	0	0	0
	Max_mem (MB)	258.14	257.15	258.15	257.65	258.84	256.4
SingleQCMappability	Run_time (h)	2.45	2.38	1.09	0.98	0.19	0.07
	CPU_time (h)	0.14	0.15	0.07	0.07	0.01	0
	Max_mem (MB)	347469	347173	200474	208128	42017.4	22002.5
SingleQCPromoter	Run_time (h)	1.64	1.44	0.77	0.79	0.15	0.06
	CPU_time (h)	0.07	0.06	0.04	0.04	0.01	0.03
	Max_mem (MB)	195214	169423	102270	103488	23010.8	12689
SingleQCStat	Run_time (h)	0	0	0	0	0	0
	CPU_time (h)	0	0	0	0	0	0
	Max_mem (MB)	976.38	986.5	874.04	904.98	686.41	641.68
chromap	Run_time (h)	1.33	1.22	0.6	0.63	0.19	0.18
	CPU_time (h)	8.21	7.66	3.61	3.85	0.86	0.73
	Max_mem (MB)	21705.9	21720.6	21825.7	21821.2	21812.2	21613.3
all_samples_Analysis	Run_time (h)							2.1
	CPU_time (h)							2.12
	Max_mem (MB)							43578.4
Integration	Run_time (h)							0.81
	CPU_time (h)							0.75
	Max_mem (MB)							56511

## Sheet: Cell numbers
	PBMC_10K_N	PBMC_10K_V	PBMC_5K_N	PBMC_5K_V	PBMC_1K_N	PBMC_500_N
10x Genomics Cell Ranger ATAC	9688	8633	4623	4654	1004	484
scATAC-pro	11955	9439	7266	11763	2178	2367
MAESTRO	11696	9495	5355	5190	1153	586
scATACpipe	9712	8292	4593	4374	1072	5,05
