# Supplementary material for: scATACpipe: A nextflow pipeline for comprehensive and reproducible analyses of single cell ATAC-seq data
Source: Front Cell Dev Biol. 2022 Sep 27;10:981859. doi: 10.3389/fcell.2022.981859 (PMC9551270; doi:10.3389/fcell.2022.981859)
Supplement: Supplementary file 1 [file DataSheet1.ZIP › supplementary/File S3-3. MAESTRO configuration file-integrate.txt]

# Path of scRNA Seurat object generated by MAESTRO scRNA pipeline.
rnaobject: /project/umw_arthur_mercurio/Kai/maestro/dir_integrate_real_haibo/test/clean_RNA_final.rds

# Path of scATAC Seurat object generated by MAESTRO scATAC pipeline.
atacobject: /project/umw_arthur_mercurio/Kai/maestro/test_6_sample/Result/Analysis/Batch/all_samples_scATAC_Object.rds

# The prefix of output files. DEFAULT: MAESTRO.
outprefix: integrate
