# Supplementary material for: scATACpipe: A nextflow pipeline for comprehensive and reproducible analyses of single cell ATAC-seq data
Source: Front Cell Dev Biol. 2022 Sep 27;10:981859. doi: 10.3389/fcell.2022.981859 (PMC9551270; doi:10.3389/fcell.2022.981859)
Supplement: Supplementary file 1 [file DataSheet1.ZIP › supplementary/Table S1. Comparison of existing tools for scATAC-seq data analysis.xlsx]

## Sheet: Sheet1
Tool feature	scATACpipe	scATAC-pro	MAESTRO	Cell Ranger ATAC	bap2	Bio-Rad ATAC-seq Analysis Toolkit	AMULET	APEC	ArchR	BROCKMAN	cellatac	ChromVAR	Cicero	cisTop	Destin	Dr.seq2	EpiScanPy	LIGER	RA3	scABC	scAI	SCALE	Scasat	scATAC (using SnapTools)	scATAC_snakemake	scitools	sc-compReg	SCRAT	Signac	Sinto	SnapATAC	TimeReg
Documentation	Excellent	not very clear		Excellent
ATAC-seq data type	Any	Any	Any	10x Genomics droplet-based	Droplet-based (10x Genomics, Bio-Rad dscATAC and dsciATAC)	Bio-Rad	Droplet-based	Plate-based; Fluidigm C1	Any	Plate-based; Fluidigm C1	10x Genomics droplet-based	Any	Any	Any	Any	Droplet-based	Any	Any	Any	Any	Any	Any	plate-based; Fluidigm C1; sciATAC	Any	plate-based	sciATAC-seq	Any	Any	Any	Any	Any	Any (paired time course scATAC and scRNA)
Organism	Any organims with annotated genomes	human, mouse	human, mouse	Any organims with annotated genomes					Human and mouse by deafult
Raw read QC	X					X
Cell calling	X	X (minTSS score; minFrags)		X	X	X														X
Cell barcode correction	X		X (Hamming Distance)	X		X																				X
Debarcoding/ demultiplexing by cell barcode	X	X	X (demultiplexing by cell barcode)	X	X	X																		X		X				X
Adapter/quality trimming	X (Cutadapt)	X (Trimmomatic; trim_galore)		X (Cutadapt)		X (Cutadapt or Trimmomatic)		X		X (Trimmomatic)					X								X		X	X
Genome index	X	automatically build genome index if bwa is chosen, otherwise genome index must be provided by users.		X												hg19; mm9
Genome and GTF preparation	X			X	X (hg19, hg38, mm9, mm10, hg19-mm10, hg38-mm10, GRCm37, GRCm38, GRCh37, GRCh38)				X (hg19, hg38, mm9, mm10)							hg19; mm9											hg19; hg38; mm9; mm10
Mapping	X (BWA; Chromap)	X (Bowtie; Bowtie2; BWA)	X(chromap; minimap2)	X(BWA)		X(BWA)		X (Bowtie2)		X(Bowtie2)					X(Bowtie2)	X (Bowtie2)							X(Bowtie2)	X(BWA)	X(HISAT2)	X (BWA)
Pseudo-bulk peak calling		X (MACS2/BIN/Combined peak calling per sample)	X (MACS2)	X		X(MACS2)		X (MACS2)		X					X	X (MACS2)							X		X (MACS2)	X (MACS2)
BAM/Fragment filtering	X	X	X	X	X						X				X	X							X	X	X	X		X
BAM deduplication	X		X	X	X										X								X	X	X	X
Alignment QC	X	X	X	X	X	Picard										X							X	X	X
Fragment file generation	X	X	X	X	X				X															X	X					X
Bead multiplet deconvolution					X	X					X
Cell multiplet/doublet detection	X	X			X		X		X
Sample QC	X	X	X	X	X (FRiP, library size)	X (FRiP, TSS, insert size distr.)			X							X	X							X					X
Cell QC	X	X	X		X				X						X	X	X			X									X		X
Cell filtering	X	X	X	X	X	X			X (minTSS score; minFrags)			X			X		X			X		X	X					X			X
Feature-by-cell matrix generation	500-bp bin-by-cell count matrix	peak-by-cell count matrix per sample	peak-by-cell binary count matrix	peak-by-cell count matrix		fixed-width peak-by-cell count matrix (ChromVAR)		peak-by-cell count matrix	500-bp bin-by-cell TileMatrix	k-mer frequency-by-cell matrix	5-kb bin-by-cell count matrix	fixed width peak-by-cell count matrix; motif-by-cell count matrix			peak-by-cell binary accessibility matrix	peak-by-cell count matrix	feature-by-cell count matrix			peak-by-cell count matrix				10-kb bin-by-cell accessibility matrix	peak-by-cell count matrix		peak-gene coupling matrix				5-kb bin-by-cell matrix
Dimension reduction	iterative LSI	PCA/LSI, LDA	LSI, PCA	LSA, PCA, or PLSA					iterative LSI	PCA	LSI (Signac)		DDRTree	LDA		PCA	LSI	Integrative nonnegative matrix factorization	PCA		PCA	Latent feature extraction	PCA			LSI		PCA	LSI		Diffusion map
Batch effect removal	Harmony	Harmony/VFAC/pool/Seurat V3, but can't perform full downstream analysis after integration							Harmony								X												RLSI		Harmony
Embedding	tSNE; UMAP	tSNE; UMAP	UMAP	tSNE				X	tSNE/UMAP			tSNE	UMAP	tSNE; UMAP	tSNE	tSNE; SIMLR	tSNE; UMAP	tSNE; UMAP	tSNE		tSNE;UMAP	tSNE; UMAP	tSNE			tSNE		tSNE	tSNE; UMAP		tSNE; UMAP
Clustering	Luovain clustering	Luovain/cisTopic/kmeans/LSI/SCRAT/chromVAR/scABC	Luovain clustering	Luovain clustering, K-means, Spherical K-means				X	Luovain clustering; igraph short random walk		Luovain clustering (Seurat); Bi-clustering (Cusanovich 2018) Custom clustering			density clustering; Luovain clustering	K-means	HC	Luovain clustering; K-means; HC	Luovain clustering	Luovain clustering	K-medioids	Leiden clustering	Leiden clustering	K-medioids			cisTopic; K-means; DBSCAN	Coupled nonnegative matrix factorization	HC; K-means; DBSCAN; model-based clustering;	Luovain clustering		Leiden clustering	Non-negative matrix factorization
Integration with scRNA-seq	X	partial (only for cell type label transfer)	partial (only for cell type label transfer)						X									X			X					X	X		X		X	X
Rererence data projection			X						X																				X
Cluster annotation	X	X	X						X								X														X
Cluster-specific peak calling	X (MACS2)	X (MACS2)	(post-integration with scRNA-seq data)					X (MACS2)	X (MACS2 or TileMatrix-based peak calling)		X					X							X						X		X
Merged peak-by-cell matrix generation	X	X (integrate indivdual peak files per sample)							X		X									landmark peak-by-cell matrix											X
Visualization	X	X	X	X				X	X		X	X	X	X	X		X	X	X		X					X			X		X
Trajectory analysis	X							X	X				X						X							X
Gene score prediction	X	X	X					X	X				X	X			X									X		X	X
Differential feature analysis	X	X	X	X				X	X			X	X		X			X		X	X	X	X			X		X	X		X
Imputation	X								X									X				X									X
Feature enrichment analysis	X	X	X	X					X	X				X					X							X			X		X
Cluster-specific driver TF analysis	X		X						X																							X
Footprinting analysis	X	X(Hint-ATAC)							X																				X
Motif deviation analysis	X	X	X						X			X									X					X			X		X
Co-accessibility analysis	X	X	X						X				X													X			X
Peak-to-gene link aanlysis	X	X	X	X( bedtools closest)					X(correlation)				X	X				X			X					X			X		X
Super enhancer analysis								X
Cluster-specific genome track generation	X	X	X	X					X		X										X					X			X	X	X
GO term analysis		X
Visualization	X (Shiny app)	X (VisCello)
GWAS QTL association															X
Full HTML report	X	X	X	X		X
Container	Docker	Docker	Docker			Docker					Docker													Docker
Programming language	R/Python/Shell/Groovy	R/Shell/Perl/Python/C++	C/Python/R/HTML/Javascript	Python/Go/C++/C/Shell/HTML	Pyhton/R		Python/R/Java/Shell	Python/R/Shell	R	R/Shell	Perl/Python/R/Shell	R	R	R	R		Python/R	R	R	R	R/Matlab	Python		Python	Python/Shell	Perl	R/C++/Shell	R	R/C++	Python	R	Matlab
Workflow Language	Nextflow		Snakemake		Snakemake					Shell	Nextflow												(Jupyter notebook)	WDL (preparing for snapATAC)	Snakemake
Reference	This study	Yu et al. 2020	Wang et al. 2020	unpubl.	unpubl.	unpubl.	Thibodeau et al. 2021	Li et al. 2020	Granja et al. 2021	de Boer et al. 2018	Alonso et al. unpubl.	Schep et al. 2017	Pliner et al. 2018	González-Blas et al. 2019	Urrutia et al. 2019		Danese et al. 2021	Welch et al. 2019; Liu et al. 2020	Chen et al. 2021	Zamanighomi et al. 2018	Jin et al. 2020	Xiong et al. 2019	Baker et al. 2019	unpubl.	Chen et al. 2018; Xu et al. 2021	Sinnamon et al. 2019	Duren et al. 2021	Ji et al. 2017	Stuart et al. 2021	unpubl.	Fang et al. 2021	Duren et al. 2020
Web Link	https://github.com/hukai916/scATACpipe	https://github.com/wbaopaul/scATAC-pro	https://github.com/liulab-dfci/MAESTRO	https://github.com/10XGenomics/cellranger-atac	https://github.com/caleblareau/bap	https://hub.docker.com/search?q=bioraddbg&type=image https://www.bio-rad.com/webroot/web/pdf/lsr/literature/Bulletin_7191.pdf	https://github.com/UcarLab/AMULET	https://github.com/QuKunLab/APEC	https://github.com/GreenleafLab/ArchR	https://carldeboer.github.io/brockman.html https://github.com/Carldeboer/Brockman https://github.com/Carldeboer/BrockmanR	https://github.com/cellgeni/cellatac	https://github.com/GreenleafLab/chromVAR	https://github.com/cole-trapnell-lab/cicero-release	https://github.com/aertslab/cisTopic	https://github.com/urrutiag/destin		https://github.com/colomemaria/epiScanpy	https://github.com/welch-lab/liger	https://github.com/cuhklinlab/RA3	https://github.com/SUwonglab/scABC	https://github.com/amsszlh/scAI	https://github.com/jsxlei/SCALE	https://github.com/ManchesterBioinference/Scasat	https://github.com/broadinstitute/warp/tree/develop/pipelines/skylab/scATAC	https://github.com/dbrg77/scATAC_snakemake	https://github.com/adeylab/scitools	https://github.com/SUwonglab/sc-compReg	https://github.com/zji90/SCRAT	https://github.com/timoast/signac/	https://github.com/timoast/sinto	https://github.com/r3fang/SnapATAC	https://github.com/SUwonglab/TimeReg
