# Supplementary material for: scATACpipe: A nextflow pipeline for comprehensive and reproducible analyses of single cell ATAC-seq data
Source: Front Cell Dev Biol. 2022 Sep 27;10:981859. doi: 10.3389/fcell.2022.981859 (PMC9551270; doi:10.3389/fcell.2022.981859)
Supplement: Supplementary file 1 [file DataSheet1.ZIP › supplementary/File S2. scATAC-pro configuration file and job scripts.txt]

#####################################################################
## Section I. Configuration file for analyzing the human PBMC scATAC-seq
## data using scATAC-pro, provide the user specific parameters
## ONLY change the value, DO NOT change variable name
## This file is saved as "scatac_pro.config".
######################################################################

## Start editing ##

######################################################################
## global setting ##
######################################################################
OUTPUT_PREFIX = PBMC    ## prefix for ouput file name
isSingleEnd = FALSE         ## scTHS-seq uses single end sequencing

## annotation files (blacklist, promoters, enhancers, TSS, etc)
BLACKLIST = scATAC-pro/annotation/hg38_blacklist.bed
PROMOTERS = scATAC-pro/annotation/hg38_promoter.bed
ENHANCERS = scATAC-pro/annotation/hg38_enhancer.bed
TSS = scATAC-pro/annotation/hg38_tss.bed
CHROM_SIZE_FILE = docs/GRCh38.chr.sizes

GENOME_NAME = hg38   ## used for TF motif enrichemnt and footprinting analysis
plotEPS = TRUE  ## print figures in eps format when generating summary report

#####################################
## Adapter trimming ##
#####################################
TRIM_METHOD = trim_galore   ## one of trim_galore (default), Trimmomatic or not specified (means DONOT trim)

## adapter sequence should be speficied if Trimmomatic was used to trim
## you dont need to specify this if your TRIM_METHOD is trim_galore or not specified
ADAPTER_SEQ = docs/atac.adapter.fa

#########################################################
## mapping ##
## if your bwa is selected, you don't
## have to specify options for bowtie/bowtie2, vice versa
#########################################################

MAPPING_METHOD = bwa  ## one of bwa/bowtie/bowtie2

## extra mapping options (NO NEED TO SPECIFY INPUT FASTQS AND OUTPUT FILE/DIRECTORY)
BWA_OPTS = -t 8
BWA_INDEX = docs/refdata-gex-GRCh38-2020-A/fasta/genome.fa

#BOWTIE_OPTS = --quiet -p 16
#BOWTIE_INDEX = bowtie-1.2.2/indexes/GRCh38/GRCh38_no_alt

#BOWTIE2_OPTS = --end-to-end -p 16
#BOWTIE2_INDEX = bowtie2.2.9/indexes/GRCh38/GRCh38

MAPQ = 30  ## filter bam by MAPQ for downstream analysis
CELL_MAP_QC = TRUE  ## output mapping stats for cell barcodes

#################################################################################
## peak calling
#################################################################################

PEAK_CALLER = MACS2  ## one of MACS2, BIN, and COMBINED

## provided extra options for macs2 (NO NEED TO SPECIFY -t, -n, -f here), like

## MACS2_OPTS = -q 0.05 -g hs
## (change to -g mm if you are using mouse data)

## or something like this to ignore building shifting model
MACS2_OPTS = -q 0.05 -g hs --nomodel --extsize 200 --shift -100

BIN_RESL = 5000    ## bin resolution in bp

########################################################
## cell calling
########################################################
CELL_CALLER = cellranger  ## EmptyDrop/cellranger/FILTER

EmptyDrop_FDR = 0.001

# set cutoff to define cell if CELL_CALLER is specified as FILTER
# ignored if CELL CALLER was specified other than FILTER
FILTER_BC_CUTOFF = --min_uniq_frags 2000 --max_uniq_frags 60000 --min_frac_peak 0.5 --min_frac_tss 0.0 --min_frac_promoter 0 --min_frac_enhancer 0.0 --max_frac_mito 1.0 --min_tss_escore 1

##############################################################################
## clustering and dimension reduction
## a seurat object will be created and saved, embeded information about
## reduced dimensions, normalized data, and
## cluster labels ( extract by seuat_obj$active_cluster)
## Note if normalization method is tf-idf, then the matrix was presumely set as binary
##############################################################################
norm_by = tf-idf ## or log (just log transformation) or NA
Top_Variable_Features = 5000 ## number/fraction of variable features used for seurat
REDUCTION = pca  ## pca/lda, note that UMAP and TSNE will be automatically calculated correspondly
nREDUCTION = 30 ## the reduced dimension
CLUSTERING_METHOD = seurat  ## seurat/cisTopic/kmeans/LSI/SCRAT/chromVAR/scABC
K_CLUSTERS = 0.7  ## the number of cluster (in integer) or the resolution parameter (in float) for louvain algorithm (implemented by seurat)
prepCello = TRUE  ## generate object for VisCello (for visualization)

rmDoublets = TRUE ## remove potential doublets or not
exptDoubletRate = 0.03  ## default expected doublet rate, can be overwritten in rmDoublets module

#######################################################################################
## differential accessible analysis
## compare two groups
## if group1 is specified as 'one' and group1 as 'rest', then will
## conduct all one-vs-rest comparison
#######################################################################################
RUN_DA = TRUE  ## run differential analysis or not
group1 = 'one'   ## either one or multiple cluster names, separated by colon, or 'one'
group2 = 'rest'     ## cluster name as above or 'rest'
test_use = wilcox  ## one of negbinom, LR, wilcox, t, DESeq2

#######################################################################################
## GO analysis (need to do differential analysis first)
#######################################################################################
RUN_GO = TRUE ## run GO analysis after DA
GO_TYPE = BP  ## BP/CC/kegg

#######################################
## split bam by cluster
## and output bw and bedgraph files
#######################################
SPLIT_BAM2CLUSTER = TRUE

##################################################################
## TF footprinting analysis ##
## support following three types of comparions, like
## group1_fp = 0:1, group2_fp = 2      --- cluster0,1 vs cluster2
## group1_fp = one, group2_fp = rest --- all one vs rest
##################################################################
DO_FOOTPRINT = TRUE

## comparing two groups, set similarly as in doing DA
group1_fp = 'one'   ## either set of clusters name or 'one'
group2_fp = 'rest'     ## cluster name as above or 'rest'
pvalue_fp = 0.05

############################################################################
## cicero cis-interaction ##
###########################################################################
RUN_Cicero = TRUE

## plot interactions within Cicero_Plot_Region on the summary report
## you can also specify it as a genomic location, a gene name or none (skip the plot)
Cicero_Plot_Region = chr5:140610000-140640000

############################################################################
## about integrate module ##
## integrate two or more samples
## by VFACS, seurat cca, harmony, or pool
############################################################################
Integrate_By = harmony  ## one of VFACS, seurat, pool or harmony
prepCello4Integration = TRUE ## prepare cello for integrated object


################################################################################################
## Section II. Job scripts for analyzing the human PBMC data using a Singularity sandbox built from
## a docker image of scATAC-pro (August 5, 2022)
################################################################################################

## build a singularity sandbox from the docker image of scATAC-pro
singularity pull -F scATAC-pro.sif docker://wbaopaul/scatac-pro:latest
singularity build --sandbox scATAC-pro_sandbox  scATAC-pro.sif

## 1. manually modify every module script where the memory is hard-coded and where the thread is
## incorrectly set. Notable, the original use ncore=$(nproc --all); ncore=$((nproc - 1)) to get
## nearly all cores on a node where a job is running. This is not appropiate if the job is managed
## by a job management system, such as PBS torque, LSF, and SLURM. Instead, We pass the ncore and
## mem_per_node parameters values using singularity environment variable, ncore and mem_per_node.
## 2. debug the assignGene2Peak_coords() and assignGene2Peak() functions in
## https://github.com/wbaopaul/scATAC-pro/blob/master/scripts/src/dsAnalysis_utilities.R#L209-L234
## https://github.com/wbaopaul/scATAC-pro/blob/master/scripts/src/dsAnalysis_utilities.R#L271-L293

######################################################################################
## preprocessing
######################################################################################

#!/bin/bash

#BSUB -n 48  # minmal numbers of processors required for a parallel job
#BSUB -R rusage[mem=8000] # ask for memory 8G
#BSUB -R "select[rh=8]"
#BSUB -W 128:00 #limit the job to be finished in 128 hours
#BSUB -J "fastQC[1-6]"
#BSUB -q long   # which queue we want to run in
#BSUB -o logs/out.%J.%I.txt # log
#BSUB -e logs/err.%J.%I.txt # error
#BSUB -R "span[hosts=1]" # All hosts on the same chassis"
##BSUB -w "done(5423513)"

i=$(($LSB_JOBINDEX- 1))
mkdir -p logs

fastq_dir=(atac_pbmc_10k_nextgem_fastqs 
           atac_pbmc_1k_nextgem_fastqs
           atac_pbmc_500_nextgem_fastqs
           atac_pbmc_5k_nextgem_fastqs
           atac_v1_pbmc_10k_fastqs 
           atac_v1_pbmc_5k_fastqs)

out_dir=(PBMC_10K_N PBMC_1K_N PBMC_500_N PBMC_5K_N PBMC_10K_V PBMC_5K_V)

time singularity exec  --cleanenv --env ncore=${LSB_DJOB_NUMPROC} \
                 --env  mem_per_node=8G scATAC-pro_sandbox \
                 /usr/local/bin/scATAC-pro_1.5.0/scATAC-pro -s process \
                 -i ${fastq_dir[$i]}  \
                 -o results/${out_dir[$i]}  \
                 -c scatac_pro.config


########################################################################################
## integration preprocessing results of each sample
########################################################################################

#!/bin/bash

#BSUB -n 8  # minmal numbers of processors required for a parallel job
#BSUB -R rusage[mem=8000] # ask for memory 5G
#BSUB -R "select[rh=8]"
#BSUB -W 128:00 #limit the job to be finished in 12 hours
#BSUB -J "fastQC[1]"
#BSUB -q long   # which queue we want to run in
#BSUB -o logs/out.%J.%I.txt # log
#BSUB -e logs/err.%J.%I.txt # error
#BSUB -R "span[hosts=1]" # All hosts on the same chassis"
##BSUB -w "done(5423513)"

i=$(($LSB_JOBINDEX- 1))
mkdir -p logs

peak_files=`ls -1 results/PBMC_*/peaks/MACS2/PBMC_features_BlacklistRemoved.bed | perl -p -e 's{\n}{,}'`

time singularity exec  --cleanenv --env ncore=${LSB_DJOB_NUMPROC}  scATAC-pro_sandbox \
                  /usr/local/bin/scATAC-pro_1.5.0/scATAC-pro -s integrate \
                 -i ${peak_files}200,0.01 \
                 -o results  \
                 -c scatac_pro.config

outdir=results/integrated/downstream_analysis/MACS2/cellranger
ln -sr results/integrated/seurat_obj_harmony.rds  $outdir/seurat_obj.rds
ln -sr results/integrated/cell_cluster_table_harmony.tsv  $outdir/cell_cluster_table.tsv


############################################################################################
## add sample name to each BAM files and merge BAM files from replicates
############################################################################################
#!/bin/bash

#BSUB -n 8  # minmal numbers of processors required for a parallel job
#BSUB -R rusage[mem=8000] # ask for memory 5G
##BSUB -R "select[rh=8]"
#BSUB -W 128:00 #limit the job to be finished in 12 hours
#BSUB -J "fastQC[1-6]"
#BSUB -q long   # which queue we want to run in
#BSUB -o logs/out.%J.%I.txt # log
#BSUB -e logs/err.%J.%I.txt # error
#BSUB -R "span[hosts=1]" # All hosts on the same chassis"
##BSUB -w "done(5423513)"

i=$(($LSB_JOBINDEX- 1))
mkdir -p logs

set -euo pipefail

module load samtools/1.9
bams=(`ls results/PBMC_*/mapping_result/PBMC.positionsort.MAPQ30.bam`)
samples=(sample1_ sample2_ sample3_ sample4_ sample5_ sample6_)
out_names=(`ls results/PBMC_*/mapping_result/PBMC.positionsort.MAPQ30.bam | perl -p -e 's{/PBMC.positionsort.MAPQ30.bam}{}'`)
export sample_label=${samples[$i]}

#add sample name to alignment reads
samtools view -h -@ 8 ${bams[$i]} | perl -p -e 's/^/${ENV{"sample_label"}}/  if !/^@/' | \
          samtools view -bh - > ${out_names[$i]}/PBMC.positionsort.MAPQ30.sampleLabel.bam

#################################################################################################

#!/bin/bash

#BSUB -n 6  # minmal numbers of processors required for a parallel job
#BSUB -R rusage[mem=24000] # ask for memory 5G
##BSUB -R "select[rh=8]"
#BSUB -W 128:00 #limit the job to be finished in 12 hours
#BSUB -J "fastQC[1]"
#BSUB -q long   # which queue we want to run in
#BSUB -o logs/out.%J.%I.txt # log
#BSUB -e logs/err.%J.%I.txt # error
#BSUB -R "span[hosts=1]" # All hosts on the same chassis"
##BSUB -w "done(9567468)"

i=$(($LSB_JOBINDEX- 1))
mkdir -p logs

set -euo pipefail

module load samtools/1.9
bams=(`ls results/PBMC_*/mapping_result/PBMC.positionsort.MAPQ30.sampleLabel.bam`)

out=results/integrated/mapping_result
mkdir -p $out

samtools merge -f  -@ 6  -O  BAM  $out/PBMC.positionsort.MAPQ30.bam  ${bams[@]}

samtools index $out/PBMC.positionsort.MAPQ30.bam


#########################################################################################
# Step-by-step downstream analysis using integrated data
#########################################################################################

###############################################################################################
# Label transfer and motif analysis
###############################################################################################

#!/bin/bash

#BSUB -n 12  # minmal numbers of processors required for a parallel job
#BSUB -R rusage[mem=8000] # ask for memory 5G
#BSUB -R "select[rh=8]"
#BSUB -W 128:00 #limit the job to be finished in 12 hours
#BSUB -J "fastQC[1]"
#BSUB -q long   # which queue we want to run in
#BSUB -o logs/out.%J.%I.txt # log
#BSUB -e logs/err.%J.%I.txt # error
#BSUB -R "span[hosts=1]" # All hosts on the same chassis"
##BSUB -w "done(9584951)"

i=$(($LSB_JOBINDEX- 1))
mkdir -p logs

confg=scatac_pro.config
output=results/integrated

time singularity exec  --cleanenv --env ncore=${LSB_DJOB_NUMPROC}  scATAC-pro_sandbox \
                  /usr/local/bin/scATAC-pro_1.5.0/scATAC-pro \
                 -s labelTransfer  -i $output/seurat_obj_harmony.rds,seurat_obj_rna.rds(,gtf_file)  \
                 -o $output  -c $confg

time singularity exec  --cleanenv --env ncore=${LSB_DJOB_NUMPROC}  scATAC-pro_sandbox \
                  /usr/local/bin/scATAC-pro_1.5.0/scATAC-pro   \
                  -s motif_analysis  -i $output/seurat_obj_harmony.rds -o $output -c $confg

###############################################################################################
# Cicero chromatin interaction analysis
###############################################################################################

#!/bin/bash

#BSUB -n 12  # minmal numbers of processors required for a parallel job
#BSUB -R rusage[mem=8000] # ask for memory 5G
#BSUB -R "select[rh=8]"
#BSUB -W 128:00 #limit the job to be finished in 12 hours
#BSUB -J "fastQC[1]"
#BSUB -q long   # which queue we want to run in
#BSUB -o logs/out.%J.%I.txt # log
#BSUB -e logs/err.%J.%I.txt # error
#BSUB -R "span[hosts=1]" # All hosts on the same chassis"
##BSUB -w "done(9584951)"

i=$(($LSB_JOBINDEX- 1))
mkdir -p logs

confg=scatac_pro.config
output=results/integrated
time singularity exec  --cleanenv --env ncore=${LSB_DJOB_NUMPROC}  scATAC-pro_sandbox \
                  /usr/local/bin/scATAC-pro_1.5.0/scATAC-pro   \
                  -s runCicero  -i  $output/seurat_obj_harmony.rds -o $output -c $confg

###############################################################################################
# split BAM by clusters and footprinting by cluster analysis
# Failed
###############################################################################################

#!/bin/bash

#BSUB -n 12  # minmal numbers of processors required for a parallel job
#BSUB -R rusage[mem=8000] # ask for memory 5G
#BSUB -R "select[rh=8]"
#BSUB -W 128:00 #limit the job to be finished in 12 hours
#BSUB -J "fastQC[1]"
#BSUB -q long   # which queue we want to run in
#BSUB -o logs/out.%J.%I.txt # log
#BSUB -e logs/err.%J.%I.txt # error
#BSUB -R "span[hosts=1]" # All hosts on the same chassis"
##BSUB -w "done(9584951)"

i=$(($LSB_JOBINDEX- 1))
mkdir -p logs

confg=scatac_pro.config
output=results/integrated
mkdir -p $output/signal

time singularity exec  --cleanenv --env ncore=${LSB_DJOB_NUMPROC}  scATAC-pro_sandbox \
                  /usr/local/bin/scATAC-pro_1.5.0/scATAC-pro \
                 -s split_bam  -i $output/cell_cluster_table_harmony.tsv -o $output -c $confg

time singularity exec  --cleanenv --env ncore=${LSB_DJOB_NUMPROC}  scATAC-pro_sandbox \
                  /usr/local/bin/scATAC-pro_1.5.0/scATAC-pro \
                  scATAC-pro -s footprint  -i 'one,rest'  -o $output -c $confg

###############################################################################################
# Differential accessibility and GO analysis
###############################################################################################

#!/bin/bash

#BSUB -n 12  # minmal numbers of processors required for a parallel job
#BSUB -R rusage[mem=8000] # ask for memory 5G
#BSUB -R "select[rh=8]"
#BSUB -W 128:00 #limit the job to be finished in 12 hours
#BSUB -J "fastQC[1]"
#BSUB -q long   # which queue we want to run in
#BSUB -o logs/out.%J.%I.txt # log
#BSUB -e logs/err.%J.%I.txt # error
#BSUB -R "span[hosts=1]" # All hosts on the same chassis"
##BSUB -w "done(9584951)"

i=$(($LSB_JOBINDEX- 1))
mkdir -p logs

confg=scatac_pro.config
output=results/integrated

time singularity exec  --cleanenv --env ncore=${LSB_DJOB_NUMPROC}  scATAC-pro_sandbox \
                  /usr/local/bin/scATAC-pro_1.5.0/scATAC-pro   \
                   -s runDA  -i $output/seurat_obj_harmony.rds,one,rest  -o $output -c $confg

ln -rs $output/differential_accessible_features_one_vs_rest.tsv  \
        $output/downstream_analysis/MACS2/cellranger/differential_accessible_features_one_vs_rest.tsv

time singularity exec  --cleanenv --env ncore=${LSB_DJOB_NUMPROC}  scATAC-pro_sandbox \
                  /usr/local/bin/scATAC-pro_1.5.0/scATAC-pro \
                  -s runGO  \
                 -i $output/downstream_analysis/MACS2/cellranger/differential_accessible_features_one_vs_rest.tsv \
                 -o $output -c $confg


time singularity exec  --cleanenv --env ncore=${LSB_DJOB_NUMPROC}  scATAC-pro_sandbox \
                  /usr/local/bin/scATAC-pro_1.5.0/scATAC-pro \
                  -s report -i $output/summary -o $output -c $confg
