# Supplementary material for: scATACpipe: A nextflow pipeline for comprehensive and reproducible analyses of single cell ATAC-seq data
Source: Front Cell Dev Biol. 2022 Sep 27;10:981859. doi: 10.3389/fcell.2022.981859 (PMC9551270; doi:10.3389/fcell.2022.981859)
Supplement: Supplementary file 1 [file DataSheet1.ZIP › supplementary/File S3-1. MAESTRO job scripts.txt]

# Installation of MAESTRO:
conda create -n MAESTRO
conda activate MAESTRO
conda install -c liulab-dfci maestro

# Perform scRNA-seq analysis with MAESTRO:
MAESTRO scrna-init --platform 10x-genomics --species GRCh38 --cores 8 --rseqc --directory test_rna_real --count-cutoff 1000 --gene-cutoff 500 --cell-cutoff 10 --mapindex ref/Refdata_scRNA_MAESTRO_GRCh38_1.2.2/GRCh38_STAR_2.7.6a --whitelist ref/3M-february-2018.txt --barcode-start 1 --barcode-length 16 --umi-start 17 --umi-length 12 --lisadir ref/hg38_1000_2.0.h5 --signature human.immune.CIBERSORT
cd test_rna_real
MAESTRO samples-init --assay_type scrna --platform 10x-genomics --data_type fastq --data_dir ~/project/umw_arthur_mercurio/maestro/data/test_rna/
snakemake -np
snakemake --core 8

# Perform scATAC-seq analysis with MAESTRO:
MAESTRO scatac-init --input_path /home/kh45w/project/umw_arthur_mercurio/maestro/data/test --gzip --species GRCh38 --platform 10x-genomics --format fastq --mapping chromap --giggleannotation /home/kh45w/project/umw_arthur_mercurio/maestro/ref/giggle.all --fasta /home/kh45w/project/umw_arthur_mercurio/maestro/ref/GRCh38_genome.fa --index /home/kh45w/project/umw_arthur_mercurio/maestro/ref/chromap_index --whitelist /home/kh45w/project/umw_arthur_mercurio/maestro/ref/737K-cratac-v1.txt --cores 16 --directory test_6_sample --annotation --method RP-based --signature human.immune.CIBERSORT --rpmodel Enhanced --peak_cutoff 100 --count_cutoff 1000 --frip_cutoff 0.2 --cell_cutoff 50
cd test_6_sample
MAESTRO samples-init --assay_type scatac --platform 10x-genomics --data_type fastq --data_dir /home/kh45w/project/umw_arthur_mercurio/maestro/data/test_6_samples
## set config.yaml batch to True
snakemake -np
snakemake --core 8

# Perform integration with MAESTRO generated scRNA-seq object:
MAESTRO integrate-init --rna-object ../test_rna_real/Result/Analysis/All_sample/All_sample_scRNA_Object.rds --atac-object ../test_6_sample/Result/Analysis/Batch/all_samples_scATAC_Object.rds --directory ../dir_integrate_real --outprefix integrate
cd ../dir_integrate_real
snakemake -np
snakemake --core 2

# Perform integration with our scRNA-seq object:
MAESTRO integrate-init --rna-object cleaned_RNA_final.rds --atac-object ../test_6_sample/Result/Analysis/Batch/all_samples_scATAC_Object.rds --directory ../dir_integrate_real_custom --outprefix integrate
cd ../dir_integrate_custom
snakemake -np
snakemake --core 2
