# Supplementary material for: scATACpipe: A nextflow pipeline for comprehensive and reproducible analyses of single cell ATAC-seq data
Source: Front Cell Dev Biol. 2022 Sep 27;10:981859. doi: 10.3389/fcell.2022.981859 (PMC9551270; doi:10.3389/fcell.2022.981859)
Supplement: Supplementary file 1 [file DataSheet1.ZIP › supplementary/Table S3. Description of human PBMC scRNA-seq and scATAC-seq datasets.xlsx]

## Sheet: scRNA-seq
Sample name in this study	10x Genomics experiment	10x Genomics dataset name	10x Genomics dataset description	Download link
PBMC_10K_V3	Chromium Demonstration (v3 Chemistry)	10k humanPBMCs, single cell 3', v3 chemistry	Peripheral blood mononuclear cells (PBMCs) from a healthy donor (the same cells were used to generate pbmc_1k_v2, pbmc_10k_v3). PBMCs are primary cells with relatively small amounts of RNA (~1pg RNA/cell). 11,769 cells detected. Sequenced on Illumina NovaSeq with approximately 54,000 reads per cell. 28bp read1 (16bp Chromium barcode and 12bp UMI), 91bp read2 (transcript), and 8bp I7 sample barcod…	https://s3-us-west-2.amazonaws.com/10x.files/samples/cell-exp/3.0.0/pbmc_10k_v3/pbmc_10k_v3_fastqs.tar
PBMC_1k_v3	Chromium Demonstration (v3 Chemistry)	1k PBMCs from a Healthy Donor (v3 chemistry)	Peripheral blood mononuclear cells (PBMCs) from a healthy donor (the same cells were used to generate pbmc_1k_v2, pbmc_10k_v3). PBMCs are primary cells with relatively small amounts of RNA (~1pg RNA/cell). 1,222 cells detected. Sequenced on Illumina NovaSeq with approximately 54,000 reads per cell. 28bp read1 (16bp Chromium barcode and 12bp UMI), 91bp read2 (transcript), and 8bp I7 sample barcode…	https://cf.10xgenomics.com/samples/cell-exp/3.0.0/pbmc_1k_v3/pbmc_1k_v3_fastqs.tar
PBMC_10k_v3.1	3' Targeted Demonstration (v3.1 Chemistry)	10k PBMCs from a Healthy Donor: Whole Transcriptome Analysis	Human peripheral blood mononuclear cells (PBMCs) of a healthy female donor aged 25 were obtained by 10x Genomics from AllCells. Whole transcriptome libraries were generated with Chromium Next GEM Single Cell 3' Reagent Kits v3.1 (Dual Index) User Guide (CG000315) and sequenced on an Illumina NovaSeq 6000. Single Cell 3' Gene Expression v3.1 Dual Index Library Sequencing Depth: 69,859 reads pairs …	https://s3-us-west-2.amazonaws.com/10x.files/samples/cell-exp/4.0.0/Parent_NGSC3_DI_PBMC/Parent_NGSC3_DI_PBMC_fastqs.tar
PBMC_5k_v3.1	Chromium Next GEM Demonstration (v3.1 Chemistry)	5k Peripheral blood mononuclear cells (PBMCs) from a healthy donor (v3 chemistry)	Peripheral blood mononuclear cells (PBMCs) from a healthy donor (the same cells were used to generate 5k_pbmc_v3_nextgem). PBMCs are primary cells with relatively small amounts of RNA (~1pg RNA/cell). Libraries were prepared following the Chromium Single Cell 3ʹ Reagent Kits v3 User Guide (CG000183 RevA). 5,025 cells detected Sequenced on Illumina NovaSeq with approximately 76,406 reads per cell …	https://s3-us-west-2.amazonaws.com/10x.files/samples/cell-exp/3.0.2/5k_pbmc_v3/5k_pbmc_v3_fastqs.tar
PBMC_5k_v3.1_ng	Chromium Next GEM Demonstration (v3.1 Chemistry)	5k Peripheral blood mononuclear cells (PBMCs) from a healthy donor (Next GEM)	Peripheral blood mononuclear cells (PBMCs) from a healthy donor (the same cells were used to generate 5k_pbmc_v3). PBMCs are primary cells with relatively small amounts of RNA (~1pg RNA/cell). Libraries were prepared following the Chromium Next GEM Single Cell 3ʹ Reagent Kits v3.1 User Guide (CG000204 RevA). 5,155 cells detected Sequenced on Illumina NovaSeq with approximately 76,406 reads per ce…	https://s3-us-west-2.amazonaws.com/10x.files/samples/cell-exp/3.0.2/5k_pbmc_v3_nextgem/5k_pbmc_v3_nextgem_fastqs.tar

## Sheet: scATAC-seq
Sample name in this study	10x Genomics experiment	10X Genomics dataset name	10X Genomic dataset description	Download link	Comments
PBMC_10K_V	Single Cell ATAC Demonstration (v1 Chemistry)	10k Peripheral blood mononuclear cells (PBMCs) from a healthy donor	Peripheral blood mononuclear cells (PBMCs) from a healthy donor. ~15400 transposed nuclei were loaded.8,633 nuclei were recovered.Sequenced on Illumina NovaSeq with approximately 43k read pairs per cell. 50bp read1, 8bp i7 (sample index), 16bp i5 (10x Barcode), 49bp read2.	https://s3-us-west-2.amazonaws.com/10x.files/samples/cell-atac/1.2.0/atac_v1_pbmc_10k/atac_v1_pbmc_10k_fastqs.tar
PBMC_5K_V	Single Cell ATAC Demonstration (v1 Chemistry)	5k Peripheral blood mononuclear cells (PBMCs) from a healthy donor	Peripheral blood mononuclear cells (PBMCs) from a healthy donor. ~6700 transposed nuclei were loaded. 4,654 nuclei were recovered. Sequenced on Illumina NovaSeq with approximately 41k read pairs per cell. 50bp read1, 8bp i7 (sample index), 16bp i5 (10x Barcode), 49bp read2.	https://s3-us-west-2.amazonaws.com/10x.files/samples/cell-atac/1.2.0/atac_v1_pbmc_5k/atac_v1_pbmc_5k_fastqs.tar
PBMC_10K_C	Chromium X Series Next GEM ATAC Demonstration (v1.1 Chemistry)	10k Human PBMCs, ATAC v1.1, Chromium Controller	Human peripheral blood mononuclear cells (PBMCs) of a healthy male donor aged 30-35 were obtained by 10x Genomics from AllCells. Nuclei were isolated using the demonstrated protocol Nuclei Isolation for Single Cell ATAC Sequencing (CG000169). ATAC libraries were generated from ~15,400 transposed nuclei (8,352 nuclei recovered) as described in the Chromium Single Cell ATAC Reagent Kits User Guide …	https://s3-us-west-2.amazonaws.com/10x.files/samples/cell-atac/2.0.0/10k_PBMC_ATAC_nextgem_Chromium_Controller/10k_PBMC_ATAC_nextgem_Chromium_Controller_fastqs.tar	Excluded from the final analysis due to quality issue
PBMC_10K_X	Chromium X Series Next GEM ATAC Demonstration (v1.1 Chemistry)	10k Human PBMCs, ATAC v1.1, Chromium X	Human peripheral blood mononuclear cells (PBMCs) of a healthy male donor aged 30-35 were obtained by 10x Genomics from AllCells. Nuclei were isolated using the demonstrated protocol Nuclei Isolation for Single Cell ATAC Sequencing (CG000169). ATAC libraries were generated from ~15,400 transposed nuclei (8,985 nuclei recovered) as described in the Chromium Single Cell ATAC Reagent Kits User Guide …	https://s3-us-west-2.amazonaws.com/10x.files/samples/cell-atac/2.0.0/10k_PBMC_ATAC_nextgem_Chromium_X/10k_PBMC_ATAC_nextgem_Chromium_X_fastqs.tar	Excluded from the final analysis due to quality issue
PBMC_10K_N	Chromium Next GEM ATAC Demonstration (v1.1 Chemistry)	10k Peripheral blood mononuclear cells (PBMCs) from a healthy donor (Next GEM v1.1)	Peripheral blood mononuclear cells (PBMCs) from a healthy donor.Libraries were prepared following the Chromium Next GEM Single Cell ATAC Reagent Kits v1.1 (User Guide CG000209 Rev A). All PBMC libraries (v1.1 chemistry vs. v1 chemistry at all cell loads) were prepared with the same nuclei preparation.Please consult the Cell Ranger ATAC 2.0.0 release notes for changes to the ATAC reference that ma…	https://s3-us-west-2.amazonaws.com/10x.files/samples/cell-atac/2.0.0/atac_pbmc_10k_nextgem/atac_pbmc_10k_nextgem_fastqs.tar
PBMC_1K_N	Chromium Next GEM ATAC Demonstration (v1.1 Chemistry)	1k Peripheral blood mononuclear cells (PBMCs) from a healthy donor (Next GEM v1.1)	Peripheral blood mononuclear cells (PBMCs) from a healthy donor.Libraries were prepared following the Chromium Next GEM Single Cell ATAC Reagent Kits v1.1 (User Guide CG000209 Rev A). All PBMC libraries (v1.1 chemistry vs. v1 chemistry at all cell loads) were prepared with the same nuclei preparation.Please consult the Cell Ranger ATAC 2.0.0 release notes for changes to the ATAC reference that ma…	https://cf.10xgenomics.com/samples/cell-atac/2.0.0/atac_pbmc_1k_nextgem/atac_pbmc_1k_nextgem_fastqs.tar
PBMC_500_N	Chromium Next GEM ATAC Demonstration (v1.1 Chemistry)	500 Peripheral blood mononuclear cells (PBMCs) from a healthy donor (Next GEM v1.1)	Peripheral blood mononuclear cells (PBMCs) from a healthy donor.Libraries were prepared following the Chromium Next GEM Single Cell ATAC Reagent Kits v1.1 (User Guide CG000209 Rev A). All PBMC libraries (v1.1 chemistry vs. v1 chemistry at all cell loads) were prepared with the same nuclei preparation.Please consult the Cell Ranger ATAC 2.0.0 release notes for changes to the ATAC reference that ma…	https://cf.10xgenomics.com/samples/cell-atac/2.0.0/atac_pbmc_500_nextgem/atac_pbmc_500_nextgem_fastqs.tar
PBMC_5K_N	Chromium Next GEM ATAC Demonstration (v1.1 Chemistry)	5k Peripheral blood mononuclear cells (PBMCs) from a healthy donor (Next GEM v1.1)	Peripheral blood mononuclear cells (PBMCs) from a healthy donor.Libraries were prepared following the Chromium Next GEM Single Cell ATAC Reagent Kits v1.1 (User Guide CG000209 Rev A). All PBMC libraries (v1.1 chemistry vs. v1 chemistry at all cell loads) were prepared with the same nuclei preparation.Please consult the Cell Ranger ATAC 2.0.0 release notes for changes to the ATAC reference that ma…	https://cf.10xgenomics.com/samples/cell-atac/2.0.0/atac_pbmc_5k_nextgem/atac_pbmc_5k_nextgem_fastqs.tar
